# Supplementary material for: Estrogen Regulates Ca2+ to Promote Mitochondrial Function Through G-Protein-Coupled Estrogen Receptors During Oocyte Maturation
Source: Biomolecules. 2024 Nov 11;14(11):1430. doi: 10.3390/biom14111430 (PMC11591592; doi:10.3390/biom14111430)
Supplement: Supplementary file 1 [file biomolecules-14-01430-s001.zip]

Archive with 4 entries (4 files):
- blots/Figure 2D EPAC1.jpg
- blots/Figure 2D GAPDH.jpg
- blots/Figure 4 C GAPDH.jpg
- blots/Figure 4 C sirt1.jpg
